# Supplementary material for: Plasma metabolomic profile associated with fatigue in cancer patients
Source: Cancer Med. 2021 Feb 3;10(5):1623–33. doi: 10.1002/cam4.3749 (PMC7940245; doi:10.1002/cam4.3749)
Supplement: Supplementary file 2 — Table S2 [file CAM4-10-1623-s002.xlsx]

## Sheet: 2020_7_29 suppl table cancer fa
Biochemical ID	Fold Change (Fatigued Cancer vs. Control)	P Value	FDR-adjusted p
cystine	1.50199	1.00389e-12	1.12435e-09
gamma-glutamylglutamine	0.733849	1.01691e-09	4.22606e-07
maleate	1.68837	1.13198e-09	4.22606e-07
trans-urocanate	0.639426	2.38377e-09	6.67456e-07
androstenediol (3alpha, 17alpha) monosulfate (2)	0.669493	3.94317e-09	8.8327e-07
citraconate/glutaconate	2.51174	1.10491e-08	1.89651e-06
N-oxalyl glycine (NOG)	0.61648	1.18532e-08	1.89651e-06
gulonate*	1.23342	1.73214e-08	2.425e-06
dehydroepiandrosterone sulfate (DHEA-S)	0.574664	2.19665e-08	2.63867e-06
3,4-dihydroxybutyrate	1.23362	2.35596e-08	2.63867e-06
trigonelline (N'-methylnicotinate)	1.75005	2.76628e-08	2.81658e-06
N-acetylglutamate	1.33103	3.86088e-08	3.60349e-06
gamma-glutamylglycine	0.711453	7.10153e-08	6.11824e-06
3-hydroxypyridine sulfate	2.43225	9.57701e-08	7.66161e-06
cysteinylglycine disulfide*	1.35966	1.16405e-07	8.18272e-06
aconitate [cis or trans]	1.19414	1.20327e-07	8.18272e-06
gamma-glutamylmethionine	0.714117	1.24202e-07	8.18272e-06
1-palmitoyl-2-oleoyl-GPE (16:0/18:1)	1.3162	1.37133e-07	8.53274e-06
androstenediol (3beta,17beta) monosulfate (1)	0.523007	1.55609e-07	9.17275e-06
quinate	1.79318	1.8754e-07	1.05022e-05
caffeic acid sulfate	2.14117	2.24122e-07	1.19532e-05
1,2-dipalmitoyl-GPE (16:0/16:0)*	1.35383	2.75841e-07	1.40428e-05
N-(2-furoyl)glycine	2.62457	3.71814e-07	1.67373e-05
tartronate (hydroxymalonate)	0.753524	3.7351e-07	1.67373e-05
vanillylmandelate (VMA)	1.25434	3.75322e-07	1.67373e-05
caffeine	1.75043	3.88545e-07	1.67373e-05
2,3-dihydroxypyridine	1.76819	4.85518e-07	2.0014e-05
1,3,7-trimethylurate	1.63905	5.0035e-07	2.0014e-05
2-furoylcarnitine	1.71567	7.68433e-07	2.96774e-05
3-methylcytidine	1.38782	8.04687e-07	3.00416e-05
androstenediol (3alpha, 17alpha) monosulfate (3)	0.652123	1.30397e-06	4.71111e-05
3-methyl catechol sulfate (1)	1.80622	1.82441e-06	6.37848e-05
androsterone sulfate	0.602974	1.87937e-06	6.37848e-05
1-stearoyl-2-oleoyl-GPE (18:0/18:1)	1.34114	2.19181e-06	7.06162e-05
1-carboxyethyltyrosine	1.4841	2.20676e-06	7.06162e-05
ferulic acid 4-sulfate	1.76746	2.60285e-06	8.09776e-05
androstenediol (3beta,17beta) disulfate (2)	0.708228	2.99609e-06	9.06923e-05
N-stearoyl-sphingosine (d18:1/18:0)*	1.31632	3.52989e-06	0.000104039
beta-citrylglutamate	1.27497	3.6485e-06	0.000104777
epiandrosterone sulfate	0.648558	4.18241e-06	0.00011631
N-palmitoyl-sphinganine (d18:0/16:0)	1.30225	4.25777e-06	0.00011631
3-hydroxy-2-methylpyridine sulfate	2.12594	4.59835e-06	0.000122095
threonate	1.22334	4.68756e-06	0.000122095
citramalate	1.32817	5.46885e-06	0.000139207
1,7-dimethylurate	1.60396	5.91632e-06	0.000146214
N-acetylphenylalanine	1.22084	6.00521e-06	0.000146214
androsterone glucuronide	0.615404	6.16029e-06	0.000146798
formiminoglutamate	1.37764	6.39499e-06	0.000149216
1-carboxyethylisoleucine	1.47144	8.44564e-06	0.000190453
hydroxyasparagine	1.11209	8.50236e-06	0.000190453
3-acetylphenol sulfate	1.63871	8.77e-06	0.000191264
1-palmitoyl-GPG (16:0)*	1.21668	9.04638e-06	0.000191264
gamma-glutamyl-alpha-lysine	0.81525	9.0509e-06	0.000191264
acetoacetate	1.54403	9.26519e-06	0.000192167
paraxanthine	1.51494	9.95433e-06	0.000202706
5alpha-androstan-3alpha,17beta-diol monosulfate (1)	0.584333	1.04913e-05	0.000209826
dihydrocaffeate sulfate (2)	1.80671	1.08013e-05	0.000212237
glycosyl-N-(2-hydroxynervonoyl)-sphingosine (d18:1/24:1(2OH))*	1.35027	1.31613e-05	0.00025415
gentisate	1.49523	1.33887e-05	0.000254158
4-vinylguaiacol sulfate	1.65126	1.43466e-05	0.000267803
1-stearoyl-2-docosahexaenoyl-GPE (18:0/22:6)*	1.31954	1.55142e-05	0.000284851
palmitoyl-linoleoyl-glycerol (16:0/18:2) [2]*	1.45878	1.60378e-05	0.000288078
5-hydroxy-2-methylpyridine sulfate	1.84818	1.62044e-05	0.000288078
palmitoyl-linoleoyl-glycerol (16:0/18:2) [1]*	1.57312	1.65127e-05	0.000288972
vanillactate	1.17856	1.70147e-05	0.000293176
S-adenosylhomocysteine (SAH)	1.26118	1.77312e-05	0.000300893
sphingosine	1.49505	1.81505e-05	0.000303411
pregnenetriol sulfate*	0.710574	1.86775e-05	0.00030763
3-methyl catechol sulfate (2)	1.52124	2.0047e-05	0.000323694
3-phosphoglycerate	1.51996	2.02309e-05	0.000323694
mannonate*	1.17809	2.10418e-05	0.000331927
1-stearoyl-2-linoleoyl-GPE (18:0/18:2)*	1.24045	2.1529e-05	0.000334896
N-stearoyl-sphinganine (d18:0/18:0)*	1.56915	2.26698e-05	0.000346623
3-hydroxy-3-methylglutarate	1.28862	2.29019e-05	0.000346623
pregnenediol sulfate (C21H34O5S)*	0.670138	2.32947e-05	0.000347867
oleoyl-oleoyl-glycerol (18:1/18:1) [2]*	1.44698	2.40035e-05	0.000353736
1-palmitoyl-2-arachidonoyl-GPE (16:0/20:4)*	1.20669	2.72812e-05	0.000396818
alpha-hydroxyisocaproate	0.829445	2.86285e-05	0.00041056
1-methylxanthine	1.57008	2.89591e-05	0.00041056
1-carboxyethylphenylalanine	1.41357	3.00172e-05	0.000420241
cysteine s-sulfate	1.30583	3.10821e-05	0.000429778
N6-succinyladenosine	1.19855	3.67041e-05	0.000501324
1-carboxyethylvaline	1.36059	4.09131e-05	0.000552081
picolinoylglycine	1.3015	4.75812e-05	0.000628458
4-hydroxyphenylpyruvate	1.38942	4.76955e-05	0.000628458
1-carboxyethylleucine	1.38555	5.08233e-05	0.000661885
5alpha-androstan-3alpha,17beta-diol 17-glucuronide	0.765467	5.27747e-05	0.000679398
ceramide (d18:1/17:0, d17:1/18:0)*	1.31253	5.36605e-05	0.000682951
2-hydroxysebacate	1.38563	5.83282e-05	0.000734018
N-palmitoyl-sphingosine (d18:1/16:0)	1.15294	5.91505e-05	0.000736095
5alpha-androstan-3beta,17beta-diol monosulfate (2)	0.66895	6.27512e-05	0.000772323
cysteine	0.859113	6.48121e-05	0.000786976
hexadecasphingosine (d16:1)*	1.35131	6.53471e-05	0.000786976
sphingomyelin (d18:1/19:0, d19:1/18:0)*	1.17348	6.67748e-05	0.000795615
gamma-glutamylcitrulline*	0.808992	6.89105e-05	0.000812418
androstenediol (3beta,17beta) monosulfate (2)	0.643004	7.01245e-05	0.000818119
3-hydroxypyridine glucuronide	1.51528	7.33578e-05	0.000847018
4-ethylcatechol sulfate	1.65288	7.81668e-05	0.000893334
1-methyl-4-imidazoleacetate	1.20799	8.16382e-05	0.000923584
1-stearoyl-2-arachidonoyl-GPI (18:0/20:4)	1.10558	8.34981e-05	0.000935179
N-acetylcitrulline	1.56541	8.46372e-05	0.000938551
dihydroferulic acid sulfate	1.45819	8.58242e-05	0.000942383
sphingomyelin (d17:2/16:0, d18:2/15:0)*	1.14237	8.95163e-05	0.000973382
alpha-hydroxyisovalerate	0.79357	9.31121e-05	0.00100275
theophylline	1.40763	9.67082e-05	0.00103155
4-hydroxyphenylacetate	1.30291	0.000105479	0.00110841
oleoyl-oleoyl-glycerol (18:1/18:1) [1]*	1.39527	0.000106196	0.00110841
4-hydroxyphenylacetylglutamine	1.30817	0.000106882	0.00110841
phenylacetylglycine	1.3986	0.000111618	0.00114618
uridine	0.880482	0.000112572	0.00114618
3-amino-2-piperidone	1.11732	0.000116938	0.00117991
N-stearoyl-sphingadienine (d18:2/18:0)*	1.28123	0.000119993	0.00119993
azelate (C9-DC)	1.43163	0.000125903	0.00124789
1-methylurate	1.45994	0.000127298	0.00125065
suberate (C8-DC)	1.37139	0.000132329	0.00127969
sphingomyelin (d18:0/18:0, d19:0/17:0)*	1.38779	0.000132539	0.00127969
N-acetylglutamine	1.2058	0.000138534	0.00132614
1,3-dimethylurate	1.45889	0.000140707	0.00133553
5-hydroxymethyl-2-furoylcarnitine*	1.35978	0.000156607	0.00147395
oleoyl-arachidonoyl-glycerol (18:1/20:4) [2]*	1.29601	0.000163052	0.00151009
cortisone	0.836255	0.000163144	0.00151009
eicosanedioate (C20-DC)	0.758848	0.000174535	0.00160229
gamma-glutamyl-2-aminobutyrate	0.751049	0.000192621	0.00173605
4-acetylcatechol sulfate (1)	1.66442	0.000193693	0.00173605
lactate	1.20089	0.000193756	0.00173605
2-O-methylascorbic acid	1.15022	0.000195618	0.00173883
glucuronate	1.2602	0.00020417	0.00180055
arabonate/xylonate	1.21656	0.000216571	0.00189499
cystathionine	1.46812	0.000220268	0.0019124
vanillic acid glycine	1.59794	0.000237632	0.00204729
1-palmitoleoylglycerol (16:1)*	1.3701	0.00024197	0.0020546
16a-hydroxy DHEA 3-sulfate	0.65503	0.000242778	0.0020546
2-hydroxymyristate	0.833512	0.000245334	0.0020546
oleoyl-arachidonoyl-glycerol (18:1/20:4) [1]*	1.26864	0.000247017	0.0020546
5alpha-androstan-3beta,17alpha-diol disulfate	0.679662	0.000247653	0.0020546
glycerate	0.861029	0.000271576	0.00223651
5alpha-androstan-3alpha,17beta-diol disulfate	0.670846	0.000278653	0.00226841
quinolinate	1.22943	0.000279501	0.00226841
3-methoxytyramine sulfate	1.22946	0.000289287	0.00233094
3-ethylcatechol sulfate (1)	1.40661	0.000294228	0.00235383
3b-hydroxy-5-cholenoic acid	0.78363	0.000298786	0.00237334
N-acetylneuraminate	1.16438	0.000314293	0.00247893
sphingomyelin (d18:2/21:0, d16:2/23:0)*	1.13187	0.000323557	0.00253415
5alpha-androstan-3alpha,17alpha-diol monosulfate	0.750287	0.000347997	0.00270665
1-myristoylglycerol (14:0)	1.36509	0.000358627	0.00277008
lanthionine	1.42704	0.000400361	0.00307127
N2,N2-dimethylguanosine	1.09848	0.000412982	0.00314653
sebacate (C10-DC)	1.34182	0.000418745	0.00316888
1-stearoyl-GPS (18:0)*	1.45584	0.000455532	0.00342413
glucuronide of C12H22O4 (1)*	1.35326	0.000465522	0.0034759
1-palmitoyl-2-linoleoyl-GPE (16:0/18:2)	1.20545	0.000473436	0.00351158
N-acetylvaline	1.14235	0.000477152	0.00351586
catechol glucuronide	1.45225	0.00050911	0.00372682
dihydroferulate	1.49488	0.000518084	0.00376788
1-oleoylglycerol (18:1)	1.3003	0.0005425	0.00392
dihydroorotate	1.42983	0.000570582	0.00408448
hexanoylcarnitine (C6)	1.19309	0.000572557	0.00408448
5alpha-pregnan-3beta,20beta-diol monosulfate (1)	0.712909	0.00058479	0.00414535
3beta-hydroxy-5-cholestenoate	0.857982	0.000637947	0.00449371
gamma-glutamylalanine	0.806111	0.000650427	0.00455299
2-furoic acid	1.30003	0.000664104	0.00461986
2R,3R-dihydroxybutyrate	1.13913	0.000675582	0.00465876
N-palmitoyl-heptadecasphingosine (d17:1/16:0)*	1.18627	0.000678016	0.00465876
sphinganine	1.38542	0.000712313	0.00486458
1-stearoyl-2-oleoyl-GPS (18:0/18:1)	1.31732	0.000773053	0.00524164
sphingomyelin (d18:0/20:0, d16:0/22:0)*	1.26842	0.000776886	0.00524164
1-oleoyl-GPG (18:1)*	1.19315	0.000798304	0.00534063
arabitol/xylitol	1.1165	0.000805376	0.00534063
1-methylguanidine	1.26014	0.000807465	0.00534063
andro steroid monosulfate C19H28O6S (1)*	0.693853	0.000810631	0.00534063
1-stearoyl-GPG (18:0)	1.20256	0.000830868	0.00541353
3-methylglutarylcarnitine (2)	1.30202	0.000831363	0.00541353
N-acetylasparagine	1.25827	0.000842667	0.00545541
1-palmitoyl-2-docosahexaenoyl-GPE (16:0/22:6)*	1.23322	0.000853469	0.00549359
N-acetylglucosamine/N-acetylgalactosamine	1.11036	0.00091545	0.00585888
2-isopropylmalate	1.74806	0.000934341	0.00588024
5-acetylamino-6-amino-3-methyluracil	1.42319	0.000935423	0.00588024
3-hydroxyhippurate sulfate	1.41007	0.000936568	0.00588024
methylsuccinate	1.1572	0.000939788	0.00588024
sphinganine-1-phosphate	1.23353	0.000955673	0.00593002
1-stearoyl-2-arachidonoyl-GPC (18:0/20:4)	1.06981	0.000958334	0.00593002
o-cresol sulfate	1.52123	0.000980915	0.00602256
5alpha-androstan-3alpha,17beta-diol monosulfate (2)	0.657821	0.000984044	0.00602256
1-stearoyl-2-arachidonoyl-GPE (18:0/20:4)	1.1761	0.001007	0.00612955
vanillic alcohol sulfate	1.49094	0.00102989	0.006235
maltose	1.35418	0.00104511	0.00629312
4-hydroxyphenylacetatoylcarnitine	1.2897	0.00107344	0.00642917
3-methylglutaconate	1.2399	0.00109204	0.00650575
C-glycosyltryptophan	1.13648	0.0011276	0.00668209
gamma-glutamylvaline	0.847955	0.00116804	0.00688529
butyrylcarnitine (C4)	1.21065	0.00117748	0.00690459
2-methylcitrate/homocitrate	1.49828	0.00122839	0.00714673
1-stearoyl-2-docosahexaenoyl-GPC (18:0/22:6)	1.14596	0.00123153	0.00714673
heptenedioate (C7:1-DC)*	1.18905	0.00125876	0.00724397
1-stearoyl-GPE (18:0)	1.14332	0.00126123	0.00724397
1-arachidonoyl-GPE (20:4n6)*	1.12082	0.00129179	0.00738169
gamma-glutamylhistidine	0.834131	0.00131754	0.00748961
iminodiacetate (IDA)	0.798512	0.00132406	0.00748961
N-acetyltyrosine	1.17935	0.00139022	0.0077973
2,3-dihydroxy-5-methylthio-4-pentenoate (DMTPA)*	1.15407	0.00139621	0.0077973
1,5-anhydroglucitol (1,5-AG)	0.850477	0.00139934	0.0077973
palmitoyl-arachidonoyl-glycerol (16:0/20:4) [2]*	1.29711	0.00144725	0.00802437
5-hydroxymethyl-2-furoic acid	1.17308	0.00148081	0.00816999
21-hydroxypregnenolone disulfate	0.757881	0.00148869	0.00817318
glycerol	1.17723	0.0015013	0.0082022
1-palmitoyl-2-oleoyl-GPC (16:0/18:1)	1.05963	0.0016491	0.00896598
2,8-quinolinediol sulfate	1.35953	0.00171705	0.00929034
myo-inositol	1.14521	0.00176181	0.00948667
2-hydroxyarachidate*	1.20517	0.00180999	0.00969305
5alpha-pregnan-diol disulfate	0.675462	0.00181745	0.00969305
adenosine 5'-diphosphoribose (ADP-ribose)	1.29694	0.00184922	0.00981564
maltol sulfate	1.42924	0.0018594	0.00981564
AMP	1.35238	0.00186672	0.00981564
etiocholanolone glucuronide	0.721309	0.00191576	0.0100264
sucrose	1.49205	0.00196047	0.0102127
ascorbic acid 3-sulfate*	1.17836	0.00199265	0.0102874
2-keto-3-deoxy-gluconate	1.14796	0.00199317	0.0102874
palmitoyl-arachidonoyl-glycerol (16:0/20:4) [1]*	1.3727	0.00202345	0.0103957
sphingomyelin (d18:1/18:1, d18:2/18:0)	1.1061	0.00204658	0.0104665
gamma-glutamylisoleucine*	0.86009	0.00208182	0.0105983
ascorbic acid 2-sulfate	1.12937	0.00216318	0.0109627
1-oleoyl-GPS (18:1)	1.356	0.00233084	0.0117592
2,3-dihydroxyisovalerate	1.522	0.00234221	0.0117636
homocitrulline	1.19192	0.00237032	0.0118516
gamma-glutamylglutamate	0.779311	0.0024265	0.0120786
12,13-DiHOME	1.23477	0.00248796	0.0123297
linoleoyl-arachidonoyl-glycerol (18:2/20:4) [2]*	1.24021	0.0025302	0.0124838
palmitoylcarnitine (C16)	1.1162	0.00257153	0.0126321
pregnenolone sulfate	0.704578	0.00267166	0.0130666
oleoyl-linoleoyl-glycerol (18:1/18:2) [1]	1.21543	0.00275667	0.0134238
3-hydroxyoleoylcarnitine	1.25028	0.00283256	0.0137336
oleoyl-linoleoyl-glycerol (18:1/18:2) [2]	1.21668	0.00292236	0.014108
mannitol/sorbitol	1.41203	0.00297124	0.0142824
N-acetylglucosaminylasparagine	1.14625	0.0030164	0.0144375
5-methylthioribose	1.155	0.00326957	0.0155826
1-oleoyl-2-arachidonoyl-GPE (18:1/20:4)*	1.15774	0.00328554	0.0155924
taurocholate	1.50214	0.00330671	0.0156266
gamma-glutamylleucine	0.871553	0.00354291	0.0166725
histidine	0.937935	0.00360177	0.0168786
stearoyl sphingomyelin (d18:1/18:0)	1.1088	0.00363956	0.0169846
oxalate (ethanedioate)	1.09875	0.00367871	0.0170961
ceramide (d18:2/24:1, d18:1/24:2)*	1.16404	0.00370349	0.0171401
linoleoyl-arachidonoyl-glycerol (18:2/20:4) [1]*	1.22849	0.00384363	0.0177155
9,10-DiHOME	1.26971	0.00397514	0.0182465
2-stearoyl-GPE (18:0)*	1.12139	0.00399532	0.0182643
pentose acid*	1.27826	0.00402464	0.018303
2'-O-methyluridine	0.858424	0.00403647	0.018303
1-stearoyl-2-oleoyl-GPC (18:0/18:1)	1.08041	0.0040656	0.0183359
biliverdin	0.838456	0.00409237	0.0183359
4-guanidinobutanoate	1.27341	0.00409282	0.0183359
N6-acetyllysine	1.09848	0.00418399	0.0186696
1-palmitoyl-2-docosahexaenoyl-GPC (16:0/22:6)	1.09427	0.00422968	0.0187569
sphingadienine	1.27722	0.00423705	0.0187569
4-ethyl-2-methoxyphenol sulfate	1.28003	0.0043105	0.0189136
sphingomyelin (d18:2/16:0, d18:1/16:1)*	1.07682	0.00431527	0.0189136
isocitric lactone	1.20598	0.0043231	0.0189136
3-hydroxyoctanoate	1.18303	0.00465727	0.0202963
taurochenodeoxycholate	1.42767	0.00479877	0.0208319
octanoylcarnitine (C8)	1.17863	0.00486109	0.0210204
2-hydroxylaurate	0.899171	0.00487974	0.0210204
sphingomyelin (d18:1/20:0, d16:1/22:0)*	1.05944	0.00491977	0.0211116
N-carbamoylalanine	1.21856	0.00497952	0.0212865
glucuronide of C12H22O4 (2)*	1.17384	0.00515251	0.0219063
thioproline	1.10577	0.00516363	0.0219063
5alpha-pregnan-3beta,20alpha-diol monosulfate (2)	0.747878	0.00523845	0.0221399
3-methoxytyrosine	1.10122	0.00527576	0.0222137
glucose	1.07031	0.00529697	0.0222195
salicyluric glucuronide*	2.26454	0.00543492	0.0226441
1,2-dipalmitoyl-GPC (16:0/16:0)	1.06961	0.00543864	0.0226441
cys-gly, oxidized	1.22247	0.00555947	0.0230615
phenylalanine	1.05678	0.00562782	0.0232589
glycerophosphoethanolamine	1.16892	0.00566672	0.0233336
linoleoyl ethanolamide	0.789617	0.00571978	0.0234658
1-oleoyl-2-linoleoyl-GPE (18:1/18:2)*	1.21946	0.00575273	0.0235148
N-acetyltaurine	1.10416	0.00581154	0.0236688
N2-acetyllysine	1.17455	0.00589522	0.0239226
androstenediol (3beta,17beta) disulfate (1)	0.71512	0.00593963	0.0240158
guaiacol sulfate	1.26802	0.0059754	0.0240286
alpha-CEHC glucuronide*	1.1859	0.0059857	0.0240286
N-acetylarginine	1.15148	0.00608079	0.0243232
creatine	1.1614	0.00620353	0.0247258
1-palmitoyl-2-arachidonoyl-GPC (16:0/20:4n6)	1.06306	0.0062415	0.024789
3-ethylcatechol sulfate (2)	1.23732	0.00630744	0.0249623
1-oleoyl-GPE (18:1)	1.14754	0.00642221	0.025327
1-palmitoyl-2-arachidonoyl-GPI (16:0/20:4)*	1.1302	0.00644826	0.0253405
phosphocholine	1.15233	0.00660178	0.0258134
fumarate	1.1549	0.00661468	0.0258134
galactonate	1.34044	0.00666295	0.0259115
S-1-pyrroline-5-carboxylate	1.15788	0.00675025	0.0261601
pyrraline	1.27149	0.00687556	0.026533
5alpha-androstan-3beta,17beta-diol disulfate	0.737133	0.00689385	0.026533
dimethyl sulfone	1.63483	0.00716759	0.0274921
kynurenine	1.1006	0.00727486	0.0277373
3-(3-amino-3-carboxypropyl)uridine*	1.11304	0.00728103	0.0277373
ethylmalonate	1.18019	0.00767875	0.029006
glycine	0.924023	0.00768642	0.029006
fructose	1.23765	0.00769177	0.029006
(S)-3-hydroxybutyrylcarnitine	1.21416	0.0077456	0.029111
docosadioate (C22-DC)	0.817297	0.00788743	0.0294576
1,2-dilinoleoyl-GPE (18:2/18:2)*	1.3019	0.00789044	0.0294576
5-acetylamino-6-formylamino-3-methyluracil	1.40716	0.00805822	0.0299841
N-alpha-acetylornithine	1.18569	0.00821168	0.0303867
1,2-dilinoleoyl-GPC (18:2/18:2)	0.89316	0.00822069	0.0303867
pimelate (C7-DC)	1.25456	0.00834263	0.030736
taurodeoxycholate	1.44337	0.00848134	0.0311446
pregnanediol-3-glucuronide	0.770611	0.00865819	0.0316901
nonanoylcarnitine (C9)	1.18565	0.00883325	0.0322255
palmitoleoyl-linoleoyl-glycerol (16:1/18:2) [1]*	1.24447	0.00887493	0.0322725
palmitoleoylcarnitine (C16:1)*	1.14037	0.00922442	0.0334348
N-acetyl-4-chlorophenylalanine	1.0833	0.00944809	0.0340627
sphingomyelin (d18:1/24:1, d18:2/24:0)*	1.07473	0.00945848	0.0340627
N1-methylinosine	1.10954	0.00949407	0.0340813
inosine 5'-monophosphate (IMP)	1.2503	0.00962268	0.0344326
methyl indole-3-acetate	1.18894	0.00965976	0.0344552
sphingomyelin (d18:1/17:0, d17:1/18:0, d19:1/16:0)	1.08145	0.00981421	0.034895
levulinoylcarnitine	1.25694	0.0101428	0.0358858
ornithine	1.08808	0.010157	0.0358858
7-methylguanine	1.11679	0.0102716	0.0361316
4-cholesten-3-one	1.21576	0.0102911	0.0361316
choline	1.06994	0.0104899	0.0365904
sphingosine 1-phosphate	1.13832	0.0105069	0.0365904
1-palmitoyl-GPE (16:0)	1.11056	0.0105197	0.0365904
sphingomyelin (d17:1/16:0, d18:1/15:0, d16:1/17:0)*	1.0684	0.0107796	0.0373781
sphingomyelin (d18:2/14:0, d18:1/14:1)*	1.09754	0.0111061	0.0383913
alpha-CMBHC glucuronide	1.17309	0.0113548	0.0391303
1-palmitoylglycerol (16:0)	1.27298	0.0116951	0.0401794
1-(1-enyl-palmitoyl)-2-linoleoyl-GPC (P-16:0/18:2)*	0.921041	0.011736	0.0401966
phosphoethanolamine (PE)	1.19449	0.0117759	0.0402104
2-aminooctanoate	0.835127	0.0118154	0.0402226
pregnenetriol disulfate*	0.807953	0.012094	0.0410463
xanthurenate	1.17959	0.0121391	0.0410747
2-methoxyhydroquinone sulfate (2)	1.19555	0.0121958	0.0411426
decanoylcarnitine (C10)	1.18633	0.0129371	0.0433567
N6-carbamoylthreonyladenosine	1.07164	0.0129619	0.0433567
1-(1-enyl-palmitoyl)-GPE (P-16:0)*	1.16746	0.0129683	0.0433567
kynurenate	1.10568	0.0132973	0.0443243
myristoyl dihydrosphingomyelin (d18:0/14:0)*	1.10113	0.0134149	0.0445707
glycodeoxycholate	1.28098	0.0134508	0.0445707
behenate (22:0)*	0.839009	0.0135649	0.0448163
N-acetylkynurenine (2)	1.23633	0.0136828	0.0450729
ethyl glucuronide	1.44225	0.0137426	0.045137
aspartate	1.16989	0.0140588	0.0460406
1-arachidonylglycerol (20:4)	1.23173	0.0142094	0.0463982
N-acetylserine	1.0728	0.0143618	0.0466736
hexanoylglycine (C6)	1.23131	0.0143771	0.0466736
alpha-ketoglutarate	1.14494	0.0144905	0.0468137
anthranilate	1.1488	0.0145039	0.0468137
N-acetylisoleucine	1.13738	0.0152699	0.0491446
N-acetylproline	1.23224	0.0154326	0.049526
2-butenoylglycine	1.15823	0.0158512	0.0507016
behenoyl dihydrosphingomyelin (d18:0/22:0)*	1.17857	0.0158895	0.0507016
cytidine	1.25648	0.016294	0.0518445
glucuronide of C14H26O4 (1)*	1.18027	0.016479	0.0522848
lactosyl-N-behenoyl-sphingosine (d18:1/22:0)*	1.09758	0.0165936	0.0524199
1-stearoyl-2-arachidonoyl-GPS (18:0/20:4)	1.21656	0.0166152	0.0524199
3-carboxy-4-methyl-5-propyl-2-furanpropanoate (CMPF)	1.4163	0.0167104	0.052572
2,3-diphosphoglycerate	0.795378	0.0168117	0.0526513
ribulonate/xylulonate/lyxonate*	1.13296	0.0168296	0.0526513
sphingomyelin (d18:1/20:2, d18:2/20:1, d16:1/22:2)*	1.09342	0.0175233	0.0546689
2-hydroxyhippurate (salicylurate)	2.2647	0.0177016	0.0549073
glycochenodeoxycholate	1.29126	0.0177018	0.0549073
3-hydroxyhippurate	1.33025	0.0177468	0.0549073
cis-4-decenoylcarnitine (C10:1)	1.12202	0.0178153	0.0549673
prolylglycine	1.27004	0.0181419	0.0557763
myristoylcarnitine (C14)	1.16067	0.0182174	0.0557763
1-linoleoyl-GPG (18:2)*	1.11354	0.0182269	0.0557763
5-(galactosylhydroxy)-L-lysine	1.23243	0.0183029	0.0558564
N-methyltaurine	1.27839	0.0183858	0.0559568
hexanoylglutamine	1.27184	0.0186312	0.0565387
branched-chain, straight-chain, or cyclopropyl 12:1 fatty acid*	0.848242	0.0187206	0.0565387
catechol sulfate	1.20031	0.0187717	0.0565387
N-acetyl-1-methylhistidine*	1.23433	0.0188254	0.0565387
sphingomyelin (d18:2/23:1)*	1.0821	0.0188294	0.0565387
3-hydroxysebacate	1.35416	0.019116	0.0572458
sphingomyelin (d18:1/21:0, d17:1/22:0, d16:1/23:0)*	1.07859	0.019524	0.0583116
dopamine 3-O-sulfate	1.26404	0.019629	0.0584694
fructosyllysine	1.10896	0.0197156	0.0585716
(2 or 3)-decenoate (10:1n7 or n8)	0.85162	0.019897	0.058954
2-aminoadipate	1.16404	0.0202921	0.0599661
2-methoxyhydroquinone sulfate (1)	1.29979	0.0203843	0.0600801
glycocholate	1.28047	0.0207107	0.0608817
tyramine O-sulfate	1.31325	0.0209557	0.0611493
N2-acetyl,N6,N6-dimethyllysine	1.29239	0.0210055	0.0611493
alpha-CEHC	1.08981	0.0210381	0.0611493
3-hydroxyadipate*	1.28219	0.0211089	0.0611493
guanidinoacetate	0.914775	0.0211195	0.0611493
glutamine conjugate of C6H10O2 (2)*	1.3556	0.0211293	0.0611493
pantothenate (Vitamin B5)	1.14689	0.0214619	0.0619518
perfluorooctanoate (PFOA)	0.875423	0.0216032	0.0621993
ribonate	1.09586	0.0218088	0.0626303
pyridoxate	1.29557	0.0220808	0.0632494
palmitoyl dihydrosphingomyelin (d18:0/16:0)*	1.07586	0.0223237	0.0637819
2'-deoxyuridine	0.880583	0.023206	0.0661341
6-oxopiperidine-2-carboxylate	1.27078	0.0236777	0.0673072
retinol (Vitamin A)	1.08349	0.0240041	0.0678181
sphingomyelin (d18:1/25:0, d19:0/24:1, d20:1/23:0, d19:1/24:0)*	1.10641	0.0240415	0.0678181
homoarginine	0.895817	0.0240425	0.0678181
orotidine	1.28609	0.0240996	0.0678181
1-palmitoyl-2-stearoyl-GPC (16:0/18:0)	1.05476	0.0248572	0.0697745
1-stearoyl-GPI (18:0)	1.1288	0.0256316	0.0716144
urea	1.09216	0.0256405	0.0716144
alpha-CEHC sulfate	1.13116	0.0257366	0.0717039
sphingomyelin (d18:1/14:0, d16:1/16:0)*	1.05978	0.0267714	0.074402
theobromine	1.25665	0.0268736	0.0745009
taurine	1.1799	0.0274598	0.0759381
1-linoleoylglycerol (18:2)	1.20111	0.027633	0.076229
inosine	1.17641	0.0278075	0.0765218
pregnen-diol disulfate*	0.810397	0.0278935	0.0765703
m-tyramine sulfate	1.23711	0.0284919	0.0780219
phenylacetylglutamate	1.21466	0.0294272	0.0803865
N6-methyladenosine	1.16066	0.0295053	0.0804038
2-hydroxyphenylacetate	1.11586	0.0298515	0.0811497
17alpha-hydroxypregnenolone 3-sulfate	0.795605	0.0300838	0.0815831
indolepropionate	0.756248	0.0306029	0.0827906
caprylate (8:0)	1.14045	0.0308066	0.0831406
oleoylcarnitine (C18:1)	1.09187	0.0311704	0.0837448
N-acetylputrescine	1.0897	0.03118	0.0837448
ximenoylcarnitine (C26:1)*	1.10864	0.0313471	0.0839921
hydantoin-5-propionate	1.24417	0.0316976	0.0845394
eicosenoylcarnitine (C20:1)*	1.13723	0.0317023	0.0845394
maltotriose	1.23664	0.0319237	0.084875
N-acetylmethionine	1.10316	0.0319797	0.084875
palmitoleoyl-arachidonoyl-glycerol (16:1/20:4) [2]*	1.18173	0.0321557	0.0849804
5,6-dihydrouridine	1.07582	0.0321712	0.0849804
4-acetylphenyl sulfate	1.2112	0.0334703	0.0882041
3-aminoisobutyrate	1.128	0.0337748	0.0887975
behenoyl sphingomyelin (d18:1/22:0)*	1.05162	0.0341148	0.0894814
prolylhydroxyproline	0.879935	0.0343382	0.089857
alpha-tocopherol	1.07974	0.0358422	0.093574
4-allylcatechol sulfate	0.763929	0.03733	0.0972315
tyrosine	1.06825	0.0376481	0.0978326
3-methylxanthine	1.22964	0.0380434	0.0986312
homovanillate (HVA)	1.11422	0.0384368	0.0994209
3,7-dimethylurate	1.18612	0.0387605	0.0999558
2-methylbutyrylcarnitine (C5)	1.1282	0.0388722	0.0999558
3-carboxy-4-methyl-5-pentyl-2-furanpropionate (3-CMPFP)	1.1053	0.0390288	0.0999558
tamsulosin	1.12186	0.0390718	0.0999558
1-palmitoyl-2-palmitoleoyl-GPC (16:0/16:1)*	1.13225	0.0390899	0.0999558
