# Supplementary material for: Plasma metabolomic profile associated with fatigue in cancer patients
Source: Cancer Med. 2021 Feb 3;10(5):1623–33. doi: 10.1002/cam4.3749 (PMC7940245; doi:10.1002/cam4.3749)
Supplement: Supplementary file 3 — Table S3 [file CAM4-10-1623-s001.xlsx]

## Sheet: 2020_7_29 suppl table cancer no
Biochemical	Fold Change (Non-fatigued cancer vs. control)	P value	FDR-adjusted p
cystine	1.50948	1.006e-12	1.12671e-09
androstenediol (3alpha, 17alpha) monosulfate (2)	0.714304	4.53262e-12	2.53827e-09
gamma-glutamylmethionine	0.729677	4.87673e-11	1.82065e-08
pregnenediol sulfate (C21H34O5S)*	0.640447	7.96532e-11	2.23029e-08
gamma-glutamylglutamine	0.757454	2.20176e-10	4.91155e-08
dehydroepiandrosterone sulfate (DHEA-S)	0.629843	2.63119e-10	4.91155e-08
cysteinylglycine disulfide*	1.36452	3.72443e-10	5.95909e-08
pregnenetriol sulfate*	0.69784	9.4834e-10	1.32768e-07
citramalate	1.43701	2.61625e-09	3.25578e-07
1-carboxyethylisoleucine	1.44578	3.07653e-09	3.44258e-07
trans-urocanate	0.679889	3.38111e-09	3.44258e-07
androstenediol (3beta,17beta) monosulfate (1)	0.574988	5.09739e-09	4.75757e-07
3-methylcytidine	1.36153	1.15427e-08	9.94448e-07
N-acetylglutamate	1.24257	1.46211e-08	1.16969e-06
gamma-glutamyl-alpha-lysine	0.819745	2.0974e-08	1.50834e-06
S-1-pyrroline-5-carboxylate	1.2598	2.15476e-08	1.50834e-06
5alpha-pregnan-3beta,20beta-diol monosulfate (1)	0.649196	2.29997e-08	1.51527e-06
5alpha-pregnan-diol disulfate	0.61684	2.68026e-08	1.66772e-06
3-hydroxypyridine sulfate	2.57245	3.29361e-08	1.9415e-06
1-carboxyethylleucine	1.39935	4.98374e-08	2.79089e-06
gamma-glutamylglycine	0.739859	5.74491e-08	3.06395e-06
3-acetylphenol sulfate	1.99145	6.19878e-08	3.15574e-06
caffeic acid sulfate	2.06921	6.84624e-08	3.33382e-06
1-carboxyethylphenylalanine	1.39259	8.0354e-08	3.74985e-06
linoleoyl ethanolamide	0.694405	1.03488e-07	4.63626e-06
1-carboxyethylvaline	1.35713	1.08616e-07	4.67884e-06
N-(2-furoyl)glycine	2.8295	1.15477e-07	4.68563e-06
N-oxalyl glycine (NOG)	0.681013	1.17141e-07	4.68563e-06
quinate	1.8122	1.22937e-07	4.73914e-06
androstenediol (3beta,17beta) disulfate (2)	0.752284	1.26941e-07	4.73914e-06
ferulic acid 4-sulfate	1.71574	1.81966e-07	6.57427e-06
maleate	1.57238	1.97612e-07	6.90948e-06
3-hydroxy-3-methylglutarate	1.26888	2.03583e-07	6.90948e-06
gamma-glutamyl-2-aminobutyrate	0.725847	2.41946e-07	7.97e-06
aconitate [cis or trans]	1.22087	2.5041e-07	8.01311e-06
1-carboxyethyltyrosine	1.41995	3.40763e-07	1.06015e-05
vanillylmandelate (VMA)	1.21039	3.7277e-07	1.12839e-05
3-methyl catechol sulfate (1)	1.83257	4.01968e-07	1.18475e-05
citraconate/glutaconate	2.21503	4.58443e-07	1.29158e-05
2-hydroxysebacate	1.4854	4.61278e-07	1.29158e-05
arabonate/xylonate	1.24393	8.2071e-07	2.24194e-05
vanillactate	1.23843	9.69939e-07	2.5865e-05
3-hydroxy-2-methylpyridine sulfate	2.32862	1.14292e-06	2.97691e-05
3-phosphoglycerate	1.53526	1.4658e-06	3.73112e-05
trigonelline (N'-methylnicotinate)	1.59338	1.51034e-06	3.75907e-05
gulonate*	1.23804	1.93377e-06	4.7083e-05
1-stearoyl-2-oleoyl-GPE (18:0/18:1)	1.28708	2.08659e-06	4.97229e-05
caffeine	1.76976	2.3152e-06	5.40214e-05
N-acetylphenylalanine	1.21263	2.80618e-06	6.41413e-05
3,4-dihydroxybutyrate	1.17806	3.38049e-06	7.57229e-05
N-acetylcitrulline	1.46539	3.45374e-06	7.58469e-05
3-amino-2-piperidone	1.14366	3.52363e-06	7.58935e-05
gentisate	1.54402	4.28986e-06	9.06536e-05
1,3,7-trimethylurate	1.60158	4.55482e-06	9.44703e-05
lactate	1.25091	4.77928e-06	9.46624e-05
gamma-glutamylcitrulline*	0.813542	4.83713e-06	9.46624e-05
4-ethylcatechol sulfate	1.88519	4.8526e-06	9.46624e-05
5-hydroxy-2-methylpyridine sulfate	1.92404	4.90216e-06	9.46624e-05
pregnenolone sulfate	0.691023	4.9963e-06	9.48451e-05
4-vinylguaiacol sulfate	1.65227	5.1287e-06	9.57357e-05
5alpha-androstan-3alpha,17beta-diol 17-glucuronide	0.771903	5.58747e-06	0.00010259
4-hydroxyphenylpyruvate	1.36496	6.31354e-06	0.000113344
21-hydroxypregnenolone disulfate	0.756154	6.37562e-06	0.000113344
1,7-dimethylurate	1.5549	6.71303e-06	0.000117478
threonate	1.24944	7.1125e-06	0.000122554
4-hydroxyphenylacetylglutamine	1.30747	7.93256e-06	0.000134613
pentose acid*	1.47042	8.71277e-06	0.000145646
5alpha-pregnan-3beta,20alpha-diol monosulfate (2)	0.725797	9.12277e-06	0.000150257
androstenediol (3alpha, 17alpha) monosulfate (3)	0.689896	9.73973e-06	0.000158094
sebacate (C10-DC)	1.3353	1.04504e-05	0.000167207
myo-inositol	1.15394	1.10202e-05	0.00017384
vanillic acid glycine	1.83818	1.21461e-05	0.000187538
3-methyl catechol sulfate (2)	1.53822	1.25302e-05	0.000187538
1,2-dipalmitoyl-GPE (16:0/16:0)*	1.28769	1.25408e-05	0.000187538
2-furoylcarnitine	1.66719	1.25584e-05	0.000187538
N6-succinyladenosine	1.15882	1.41544e-05	0.000208591
1-palmitoyl-2-oleoyl-GPE (16:0/18:1)	1.22648	1.47782e-05	0.000214956
C-glycosyltryptophan	1.13712	1.5903e-05	0.000228351
tartronate (hydroxymalonate)	0.790324	1.9027e-05	0.000267382
glycosyl-N-(2-hydroxynervonoyl)-sphingosine (d18:1/24:1(2OH))*	1.2952	1.90987e-05	0.000267382
4-hydroxyphenylacetate	1.30582	2.21611e-05	0.000306425
dihydroorotate	1.47079	2.28501e-05	0.000312099
cysteine	0.875511	2.35868e-05	0.000316021
5alpha-androstan-3alpha,17beta-diol disulfate	0.687484	2.37016e-05	0.000316021
paraxanthine	1.48481	2.73317e-05	0.000358733
1-methylxanthine	1.4971	2.75456e-05	0.000358733
2-isopropylmalate	1.95623	2.94109e-05	0.000378623
1-palmitoyl-GPG (16:0)*	1.19447	2.9898e-05	0.00038052
1-stearoyl-2-linoleoyl-GPE (18:0/18:2)*	1.18969	3.12082e-05	0.000392732
o-cresol sulfate	1.67571	3.22609e-05	0.000401469
cytosine	1.45914	3.29185e-05	0.000405151
thioproline	1.13673	4.16541e-05	0.000507093
3-ethylcatechol sulfate (1)	1.45876	4.26021e-05	0.000513057
glucuronate	1.23179	4.53337e-05	0.000540146
androsterone glucuronide	0.694299	4.83841e-05	0.000564746
2-keto-3-deoxy-gluconate	1.21019	4.84068e-05	0.000564746
pregnen-diol disulfate*	0.749595	4.99044e-05	0.000576216
2,3-dihydroxypyridine	1.66075	5.13942e-05	0.000587362
gamma-glutamylglutamate	0.738733	5.39251e-05	0.000610062
picolinoylglycine	1.27554	7.56999e-05	0.000847838
alpha-hydroxyisocaproate	0.863221	8.26806e-05	0.000916854
arabitol/xylitol	1.15774	9.15615e-05	0.00100538
N-acetylasparagine	1.31578	9.4871e-05	0.00103161
oxalate (ethanedioate)	1.16702	9.61634e-05	0.00103447
pregnanediol-3-glucuronide	0.743671	9.69811e-05	0.00103447
N-stearoyl-sphingosine (d18:1/18:0)*	1.16794	9.86381e-05	0.00104221
1-methyl-4-imidazoleacetate	1.17978	0.000101561	0.00106307
1-stearoyl-2-docosahexaenoyl-GPE (18:0/22:6)*	1.23175	0.000103783	0.00107627
gamma-glutamylhistidine	0.834425	0.000105165	0.00108059
1-stearoyl-2-arachidonoyl-GPE (18:0/20:4)	1.15264	0.000106383	0.00108317
3-hydroxypyridine glucuronide	1.50288	0.000110163	0.00111155
gamma-glutamylleucine	0.86413	0.000114323	0.00114323
2-hydroxymyristate	0.849606	0.000115654	0.00114631
androsterone sulfate	0.702185	0.000120456	0.00118343
beta-citrylglutamate	1.21551	0.000122626	0.00119427
mannonate*	1.14682	0.000124404	0.00120114
4-acetylcatechol sulfate (1)	1.75096	0.000131147	0.00125542
16a-hydroxy DHEA 3-sulfate	0.691744	0.000133622	0.00126828
theophylline	1.39298	0.000136626	0.00127834
5alpha-androstan-3alpha,17beta-diol monosulfate (1)	0.661795	0.000136965	0.00127834
3beta-hydroxy-5-cholestenoate	0.859874	0.000147041	0.00135756
N-acetylisoleucine	1.1875	0.000148552	0.00135756
1-palmitoyl-2-arachidonoyl-GPE (16:0/20:4)*	1.1676	0.000149416	0.00135756
formiminoglutamate	1.24472	0.000151848	0.00135756
hexadecasphingosine (d16:1)*	1.34657	0.000151966	0.00135756
guaiacol sulfate	1.36557	0.000152725	0.00135756
N-acetylglutamine	1.2102	0.000168568	0.00148658
vanillic alcohol sulfate	1.70618	0.000171982	0.00149706
1-methylurate	1.39101	0.000172429	0.00149706
N-palmitoyl-sphinganine (d18:0/16:0)	1.16633	0.000174355	0.00150213
taurodeoxycholate	1.61083	0.000176365	0.00150786
S-adenosylhomocysteine (SAH)	1.19653	0.000187285	0.00158908
cystathionine	1.30422	0.000190453	0.0015964
3-hydroxyhippurate	1.59041	0.000190998	0.0015964
mannitol/sorbitol	1.63978	0.000195547	0.00161279
N-acetylarginine	1.1594	0.000195839	0.00161279
4-guanidinobutanoate	1.33576	0.000200684	0.00164063
methylsuccinate	1.17948	0.000213113	0.00172719
maltol sulfate	1.56384	0.000214357	0.00172719
dihydrocaffeate sulfate (2)	1.63754	0.000222209	0.00177768
3-hydroxyhippurate sulfate	1.577	0.000225307	0.00178967
glucuronide of C12H22O4 (1)*	1.37125	0.000227117	0.00179134
2,3-dihydroxyisovalerate	1.64404	0.00023247	0.00182075
azelate (C9-DC)	1.33576	0.000236667	0.00184074
taurochenodeoxycholate	1.55191	0.000261476	0.00201197
GlcNAc sulfate conjugate of C21H34O2 steroid	0.733526	0.000262274	0.00201197
ribulonate/xylulonate/lyxonate*	1.23848	0.000266563	0.00203095
acetoacetate	1.32478	0.000282918	0.002141
catechol glucuronide	1.55228	0.000301948	0.00226967
3-methoxytyramine sulfate	1.227	0.000321539	0.00239156
N-acetyltyrosine	1.16802	0.000322434	0.00239156
N-acetylneuraminate	1.14834	0.000336496	0.00247944
sulfate*	1.09892	0.000345808	0.0025314
taurocholate	1.72878	0.000354591	0.00257884
4-hydroxyphenylacetatoylcarnitine	1.27281	0.000359407	0.002597
sphingomyelin (d18:1/19:0, d19:1/18:0)*	1.12252	0.000377294	0.00270877
cys-gly, oxidized	1.26852	0.000385713	0.00275158
5alpha-pregnan-3beta,20alpha-diol disulfate	0.763878	0.00040716	0.0028862
N-carbamoylalanine	1.22901	0.000451868	0.00318297
epiandrosterone sulfate	0.754882	0.000456827	0.00319779
pregnenetriol disulfate*	0.785618	0.000460525	0.00320365
1,3-dimethylurate	1.36362	0.000487798	0.00337035
1-palmitoyl-GPE (16:0)	1.12556	0.000490507	0.00337035
eicosanedioate (C20-DC)	0.815656	0.000523012	0.00357179
2,3-dihydroxy-5-methylthio-4-pentenoate (DMTPA)*	1.09927	0.000533312	0.00362006
sucrose	1.64162	0.000542022	0.00364768
androstenediol (3beta,17beta) monosulfate (2)	0.748749	0.000543896	0.00364768
1-stearoyl-2-arachidonoyl-GPI (18:0/20:4)	1.07772	0.000577717	0.00382813
cysteine s-sulfate	1.19909	0.000579157	0.00382813
hydroxyasparagine	1.09564	0.000581055	0.00382813
suberate (C8-DC)	1.31962	0.000590558	0.00386798
1-stearoyl-GPE (18:0)	1.14147	0.000596531	0.00388369
choline	1.06672	0.000599891	0.00388369
ceramide (d18:1/17:0, d17:1/18:0)*	1.20692	0.000608867	0.00391914
dihomolinoleate (20:2n6)	0.799587	0.000617725	0.00395344
2-O-methylascorbic acid	1.12647	0.000636933	0.00405321
5-acetylamino-6-amino-3-methyluracil	1.41969	0.000663624	0.0041992
4-acetylphenyl sulfate	1.45759	0.000668667	0.00420734
kynurenine	1.11187	0.000675412	0.00422604
cortisone	0.889254	0.000697772	0.00434169
3-carboxy-4-methyl-5-pentyl-2-furanpropionate (3-CMPFP)	1.1615	0.000732919	0.00451581
fructose	1.33855	0.000733819	0.00451581
5alpha-androstan-3alpha,17beta-diol monosulfate (2)	0.69554	0.000752391	0.0046048
catechol sulfate	1.32457	0.000759199	0.00462121
taurine	1.15639	0.000767649	0.00464739
levulinoylcarnitine	1.32684	0.00077827	0.00466626
1,5-anhydroglucitol (1,5-AG)	0.868182	0.000779099	0.00466626
palmitoyl-linoleoyl-glycerol (16:0/18:2) [2]*	1.24313	0.000791194	0.0047135
17alpha-hydroxypregnenolone 3-sulfate	0.787534	0.0008379	0.00494162
carboxyethyl-GABA	1.12031	0.000838311	0.00494162
tyramine O-sulfate	1.44427	0.000893352	0.0052385
uridine	0.910611	0.000900413	0.00525241
methyl indole-3-acetate	1.22578	0.0009111	0.00525292
oleoyl-arachidonoyl-glycerol (18:1/20:4) [2]*	1.20277	0.00091524	0.00525292
1-palmitoyl-2-linoleoyl-GPE (16:0/18:2)	1.16505	0.000923109	0.00525292
gamma-glutamylvaline	0.842452	0.000925782	0.00525292
1-oleoyl-GPG (18:1)*	1.17396	0.000927705	0.00525292
ascorbic acid 3-sulfate*	1.27098	0.00092864	0.00525292
gamma-glutamylisoleucine*	0.851246	0.00093979	0.00528927
N-stearoyl-sphinganine (d18:0/18:0)*	1.26042	0.00094563	0.00529553
N-palmitoylglycine	0.879742	0.000979358	0.00545712
5alpha-androstan-3beta,17beta-diol monosulfate (2)	0.745975	0.00104836	0.0058127
7-methylguanine	1.08044	0.00105578	0.00582502
ornithine	1.09268	0.00113315	0.00615646
glycodeoxycholate	1.41995	0.00113491	0.00615646
ceramide (d18:2/24:1, d18:1/24:2)*	1.13829	0.0011372	0.00615646
3-methylglutarylcarnitine (2)	1.30458	0.00114137	0.00615646
3-methoxycatechol sulfate (2)	1.32101	0.00114334	0.00615646
sphingomyelin (d17:2/16:0, d18:2/15:0)*	1.10831	0.00115439	0.00618623
quinolinate	1.18273	0.00120071	0.00640381
phenylacetylglycine	1.34694	0.00120993	0.00642236
4-ethyl-2-methoxyphenol sulfate	1.32655	0.00126556	0.00665477
1-myristoylglycerol (14:0)	1.31073	0.00126559	0.00665477
1-palmitoyl-2-docosahexaenoyl-GPE (16:0/22:6)*	1.1946	0.00129577	0.00678158
1-oleoyl-2-linoleoyl-GPE (18:1/18:2)*	1.20779	0.00133496	0.00695422
prolylglycine	1.32864	0.00134977	0.00699882
methyl-4-hydroxybenzoate	0.847089	0.00138456	0.00713883
2-furoic acid	1.32391	0.00138952	0.00713883
6-oxopiperidine-2-carboxylate	1.15887	0.0014327	0.00732707
2'-O-methyluridine	0.871211	0.00151522	0.00771386
glycochenodeoxycholate	1.39367	0.00154887	0.00784947
lanthionine	1.25529	0.00156302	0.00788552
N-alpha-acetylornithine	1.21849	0.00157665	0.0079186
dopamine 3-O-sulfate	1.35526	0.00163382	0.00810304
oleoyl-arachidonoyl-glycerol (18:1/20:4) [1]*	1.1851	0.00163474	0.00810304
sphingosine	1.41951	0.00163508	0.00810304
1-ribosyl-imidazoleacetate*	1.15971	0.00165398	0.00816059
1-oleoyl-GPE (18:1)	1.15637	0.00167067	0.0082068
5-hydroxymethyl-2-furoylcarnitine*	1.41236	0.00171469	0.00837321
3-carboxy-4-methyl-5-propyl-2-furanpropanoate (CMPF)	1.43294	0.00172446	0.00837321
3-methylglutaconate	1.19139	0.00172697	0.00837321
9,10-DiHOME	1.3201	0.00177408	0.00856453
N-acetylvaline	1.10364	0.00178452	0.00857796
oleoyl-oleoyl-glycerol (18:1/18:1) [1]*	1.22803	0.00180443	0.0086041
5alpha-androstan-3alpha,17alpha-diol monosulfate	0.799944	0.00180532	0.0086041
alpha-ketobutyrate	0.840682	0.00181978	0.00863624
N-acetylproline	1.23358	0.00196361	0.00923651
glycocholate	1.47088	0.00196855	0.00923651
1-oleoyl-2-arachidonoyl-GPE (18:1/20:4)*	1.15589	0.00197101	0.00923651
oleoyl-oleoyl-glycerol (18:1/18:1) [2]*	1.24865	0.00200291	0.00934691
caprylate (8:0)	1.20303	0.00203309	0.00944837
dimethyl sulfone	1.51765	0.0020581	0.00952511
andro steroid monosulfate C19H28O6S (1)*	0.745148	0.00207406	0.00955943
glycocholenate sulfate*	0.874405	0.00219142	0.0100298
1-arachidonoyl-GPE (20:4n6)*	1.08685	0.00219432	0.0100298
stearate (18:0)	0.869005	0.00220298	0.0100298
7-methylurate	1.29404	0.00222457	0.0100871
N-palmitoyl-sphingosine (d18:1/16:0)	1.08839	0.00225646	0.0101707
fumarate	1.19419	0.00226117	0.0101707
2-stearoyl-GPE (18:0)*	1.14926	0.00232334	0.0104086
5-acetylamino-6-formylamino-3-methyluracil	1.46004	0.00235059	0.0104887
iminodiacetate (IDA)	0.838131	0.00239808	0.0106581
sphingomyelin (d18:2/21:0, d16:2/23:0)*	1.09562	0.00247066	0.0109168
retinol (Vitamin A)	1.09281	0.00247577	0.0109168
3-ethylcatechol sulfate (2)	1.28581	0.00249474	0.0109573
ascorbic acid 2-sulfate	1.14142	0.0025928	0.0113435
1-methylguanidine	1.24854	0.00286832	0.0125001
12,13-DiHOME	1.24236	0.00292775	0.0127096
2-hydroxydecanoate	1.27966	0.00296844	0.0128365
1,2-dilinoleoyl-GPC (18:2/18:2)	0.905585	0.00306199	0.0131901
3-(3-hydroxyphenyl)propionate	1.43449	0.00314958	0.0135154
hexadecadienoate (16:2n6)	0.780281	0.00327218	0.013988
1-oleoyl-GPS (18:1)	1.34467	0.00329	0.0140106
1-(1-enyl-palmitoyl)-2-linoleoyl-GPC (P-16:0/18:2)*	0.916705	0.00332639	0.0141119
homocitrulline	1.19414	0.0034046	0.014373
butyrylcarnitine (C4)	1.16817	0.00341359	0.014373
docosapentaenoate (n6 DPA; 22:5n6)	0.814515	0.00353894	0.014845
N2,N2-dimethylguanosine	1.07196	0.00362386	0.0151445
tetradecadienoate (14:2)*	0.804822	0.00363767	0.0151457
pyrraline	1.27296	0.00373751	0.0155038
1-stearoyl-2-oleoyl-GPS (18:0/18:1)	1.2441	0.00375149	0.0155043
1,2,3-benzenetriol sulfate (2)	1.58882	0.00381676	0.0157161
palmitoyl-linoleoyl-glycerol (16:0/18:2) [1]*	1.26206	0.0038526	0.0158055
adenosine 5'-diphosphoribose (ADP-ribose)	1.23664	0.00394457	0.0161238
alpha-CMBHC glucuronide	1.24133	0.00397296	0.0161808
4-cholesten-3-one	1.20721	0.00405853	0.0164694
glycerol 3-phosphate	1.1962	0.00413951	0.0167374
phosphocholine	1.16684	0.0042071	0.016929
galactonate	1.37673	0.00421714	0.016929
N-acetyltaurine	1.09406	0.00423612	0.0169445
ribonate	1.11764	0.00440124	0.0174884
inosine 5'-monophosphate (IMP)	1.29395	0.00440332	0.0174884
methionine sulfone	1.13945	0.0044958	0.0177926
N-stearoyl-sphingadienine (d18:2/18:0)*	1.14155	0.00471693	0.0185395
sphingomyelin (d18:2/14:0, d18:1/14:1)*	1.09396	0.00471765	0.0185395
N-acetyltryptophan	1.12709	0.00482043	0.0187339
allantoin	1.08614	0.00482475	0.0187339
dihydroferulate	1.35279	0.00483532	0.0187339
N2-acetyl,N6,N6-dimethyllysine	1.35231	0.0048476	0.0187339
dihydroferulic acid sulfate	1.33938	0.00485074	0.0187339
glucuronide of C12H22O4 (2)*	1.16193	0.00495784	0.0190817
1-stearoyl-2-docosahexaenoyl-GPC (18:0/22:6)	1.10635	0.0049982	0.0191712
N6-acetyllysine	1.06484	0.00502225	0.0191977
N-palmitoyl-heptadecasphingosine (d17:1/16:0)*	1.12276	0.0051842	0.0197493
N-methyltaurine	1.36923	0.00553463	0.0210128
3-hydroxystearate	0.849504	0.00559724	0.0211788
N2-acetyllysine	1.15583	0.00581627	0.0219124
2-hydroxy-3-methylvalerate	0.861699	0.00583355	0.0219124
4-acetamidobutanoate	1.11113	0.00585034	0.0219124
2,3-dihydroxy-2-methylbutyrate	1.16568	0.00586939	0.0219124
1-stearoyl-GPS (18:0)*	1.4074	0.00601634	0.0223864
oleoyl ethanolamide	0.851408	0.00616324	0.0228571
3-methoxycatechol sulfate (1)	1.39198	0.0063531	0.0234834
N-acetylglucosaminylasparagine	1.1346	0.00685758	0.0252648
3-(3-amino-3-carboxypropyl)uridine*	1.08919	0.00690368	0.0253512
maltose	1.31292	0.00704742	0.0257945
3-(3-hydroxyphenyl)propionate sulfate	1.4302	0.00713982	0.0260476
behenate (22:0)*	0.851659	0.00723341	0.0263033
2-methoxyresorcinol sulfate	1.40352	0.00735496	0.0266417
sphinganine	1.34894	0.00737404	0.0266417
sphingadienine	1.23961	0.00746258	0.0268749
androstenediol (3beta,17beta) disulfate (1)	0.77281	0.00757739	0.0272009
N1-methylinosine	1.09366	0.0076627	0.0274193
glycocholate glucuronide (1)	1.31518	0.00784612	0.0279862
ethyl glucuronide	1.41422	0.0078947	0.02807
2-hydroxyarachidate*	1.16422	0.00794382	0.0281553
1-stearoyl-GPG (18:0)	1.13945	0.00804617	0.0284052
1-stearoyl-2-arachidonoyl-GPS (18:0/20:4)	1.23584	0.00806506	0.0284052
linoleate (18:2n6)	0.831169	0.00829003	0.0290673
sphingomyelin (d18:0/18:0, d19:0/17:0)*	1.15217	0.00830496	0.0290673
1,2-dilinoleoyl-GPE (18:2/18:2)*	1.23038	0.00857989	0.0299361
glycolithocholate	1.34167	0.00891084	0.0309942
4-hydroxyhippurate	1.29092	0.00900329	0.0312188
2-hydroxyglutarate	1.10015	0.009115	0.0315086
isovalerylcarnitine (C5)	0.888765	0.00949499	0.0327212
branched-chain, straight-chain, or cyclopropyl 12:1 fatty acid*	0.821921	0.00971626	0.033316
N-acetyl-4-chlorophenylalanine	1.10691	0.00972708	0.033316
3-methylxanthine	1.3086	0.00980624	0.0334847
alpha-hydroxyisovalerate	0.861214	0.0100056	0.0340616
pregnanolone/allopregnanolone sulfate	0.863613	0.0102798	0.0348643
homovanillate (HVA)	1.13819	0.0103037	0.0348643
N-acetyl-1-methylhistidine*	1.23669	0.0105342	0.0355369
2R,3R-dihydroxybutyrate	1.12126	0.0105796	0.0355829
myristoleate (14:1n5)	0.806482	0.010769	0.0361116
lactobacillic acid	0.839115	0.0114397	0.0382463
sarcosine	0.876465	0.0116195	0.0387317
phenylalanine	1.03915	0.0116592	0.0387488
sphingomyelin (d18:1/20:0, d16:1/22:0)*	1.04372	0.0117821	0.0390412
fructosyllysine	1.11073	0.01195	0.039481
pimelate (C7-DC)	1.23343	0.0120689	0.0397565
sphingomyelin (d18:0/20:0, d16:0/22:0)*	1.13247	0.0122073	0.0400944
hyocholate	0.794052	0.0124177	0.0406183
sphingomyelin (d18:1/21:0, d17:1/22:0, d16:1/23:0)*	1.07258	0.0124393	0.0406183
glucuronide of C14H26O4 (1)*	1.19936	0.0125193	0.0407605
hydroquinone sulfate	1.27689	0.0129875	0.0421365
2'-O-methylcytidine	1.12996	0.0130172	0.0421365
tartarate	1.5298	0.0130696	0.0421842
alanine	1.06335	0.0132119	0.042521
1,2-dipalmitoyl-GPC (16:0/16:0)	1.03818	0.0137987	0.0442822
3-aminoisobutyrate	1.14728	0.0139083	0.0444502
anthranilate	1.13964	0.0139304	0.0444502
N-acetylleucine	1.13129	0.0142238	0.0452576
glucuronide of piperine metabolite C17H21NO3 (5)*	1.29006	0.0144253	0.0457687
gamma-glutamylalanine	0.855702	0.0146867	0.0463896
gamma-glutamyltryptophan	0.915191	0.0147144	0.0463896
hydroxy-CMPF*	1.28094	0.0147453	0.0463896
carotene diol (1)	1.12724	0.0148682	0.0466453
N-acetyl-isoputreanine	1.0874	0.0153285	0.0479552
methionine sulfoxide	1.16862	0.0157225	0.0490507
3-methyladipate	1.20456	0.0159048	0.0494817
5-hydroxymethyl-2-furoic acid	1.19799	0.016111	0.0499842
cytidine	1.25444	0.01639	0.0507095
linoleoyl-arachidonoyl-glycerol (18:2/20:4) [2]*	1.14999	0.0172268	0.0531515
2-methoxyhydroquinone sulfate (2)	1.19755	0.017459	0.0537201
9-hydroxystearate	0.843148	0.0175705	0.053915
succinate	1.15417	0.0177972	0.0544613
cysteine-glutathione disulfide	1.21105	0.0179232	0.0546975
heptenedioate (C7:1-DC)*	1.15102	0.0180769	0.0550167
theobromine	1.3205	0.0186551	0.0566224
palmitoyl-arachidonoyl-glycerol (16:0/20:4) [2]*	1.17576	0.0188034	0.0569185
sphingomyelin (d18:1/17:0, d17:1/18:0, d19:1/16:0)	1.05875	0.018942	0.0571833
(16 or 17)-methylstearate (a19:0 or i19:0)	0.884163	0.0192897	0.0580766
3-indoleglyoxylic acid	1.12971	0.0195272	0.0586339
glucose	1.06857	0.0196074	0.0587173
5-methyluridine (ribothymidine)	0.962067	0.0199477	0.0594344
glycerol	1.11576	0.0199637	0.0594344
sphinganine-1-phosphate	1.12357	0.020006	0.0594344
histidine	0.967202	0.0201492	0.0597013
N-acetyl-aspartyl-glutamate (NAAG)	0.902931	0.0202341	0.0597948
isocitric lactone	1.23033	0.0208864	0.06156
etiocholanolone glucuronide	0.822077	0.021188	0.0621795
malate	1.15122	0.0212076	0.0621795
arachidoylcarnitine (C20)*	1.11505	0.0213838	0.0623895
3-indoxyl sulfate	1.12908	0.0214284	0.0623895
glucuronide of piperine metabolite C17H21NO3 (3)*	1.25347	0.0214464	0.0623895
succinoyltaurine	1.15859	0.0216479	0.0628125
pantothenate (Vitamin B5)	1.16256	0.0217248	0.0628728
histidine betaine (hercynine)*	1.35186	0.0218336	0.0630249
3-formylindole	1.08787	0.0219515	0.0631505
sulfate of piperine metabolite C16H19NO3 (3)*	1.2315	0.0219899	0.0631505
2-methoxyhydroquinone sulfate (1)	1.27459	0.0224861	0.0644102
malonate	1.07545	0.0232999	0.0664669
butyrate/isobutyrate (4:0)	1.17771	0.0233228	0.0664669
indoleacetylglutamine	1.18813	0.0234595	0.0666868
N-acetylglucosamine/N-acetylgalactosamine	1.06806	0.0235949	0.0669021
oleoyl-linoleoyl-glycerol (18:1/18:2) [2]	1.1129	0.0237699	0.0672281
1-palmitoyl-2-docosahexaenoyl-GPC (16:0/22:6)	1.0583	0.024077	0.067925
sulfate of piperine metabolite C16H19NO3 (2)*	1.22996	0.0244475	0.0687423
1-(1-enyl-palmitoyl)-2-arachidonoyl-GPC (P-16:0/20:4)*	0.938738	0.0245477	0.0687423
N-methylpipecolate	1.23452	0.0245508	0.0687423
N-acetylmethionine	1.06897	0.0246794	0.06893
2,6-dihydroxybenzoic acid	1.17105	0.024804	0.0691058
palmitoyl ethanolamide	0.926825	0.0252804	0.0702404
dodecanedioate (C12)	1.17267	0.0253367	0.0702404
sulfate of piperine metabolite C18H21NO3 (3)*	1.21581	0.0260515	0.0720437
cortolone glucuronide (1)	1.10619	0.0261312	0.0720861
3-methoxytyrosine	1.0638	0.0263636	0.0724502
hypotaurine	1.15094	0.0263926	0.0724502
alpha-CEHC glucuronide*	1.22937	0.0264764	0.0725026
palmitoleoyl-linoleoyl-glycerol (16:1/18:2) [1]*	1.15254	0.0269988	0.0736211
methylmalonate (MMA)	1.13076	0.0270163	0.0736211
7-methylxanthine	1.27385	0.0272709	0.0741074
maltotriose	1.23228	0.0273271	0.0741074
2-aminobutyrate	0.940694	0.0277006	0.0749388
glycerophosphoethanolamine	1.1855	0.0279695	0.075177
2-aminoadipate	1.10681	0.0279762	0.075177
1-(1-enyl-palmitoyl)-2-linoleoyl-GPE (P-16:0/18:2)*	0.921319	0.02799	0.075177
adrenate (22:4n6)	0.872301	0.0280765	0.075229
6-hydroxyindole sulfate	1.132	0.0283784	0.0758562
sphingomyelin (d18:1/14:0, d16:1/16:0)*	1.05601	0.0285895	0.0759195
dopamine 4-sulfate	1.19089	0.0286005	0.0759195
1-linoleoyl-GPE (18:2)*	1.09584	0.0286054	0.0759195
taurochenodeoxycholic acid 3-sulfate	1.25145	0.0287866	0.0762198
glycerate	0.912127	0.0294502	0.0777824
sphingomyelin (d17:1/14:0, d16:1/15:0)*	1.08965	0.0295156	0.0777824
sulfate of piperine metabolite C18H21NO3 (1)*	1.21735	0.0296979	0.078079
hexanoylglycine (C6)	1.18165	0.0298721	0.0783531
dihomolinolenate (20:3n3 or 3n6)	0.866469	0.0302411	0.0791356
N-acetylkynurenine (2)	1.19974	0.0308665	0.0805839
ethyl alpha-glucopyranoside	1.36058	0.0315638	0.0822126
oleate/vaccenate (18:1)	0.87161	0.0321095	0.0834399
indolepropionate	0.814489	0.0325581	0.08441
2-hydroxyphenylacetate	1.11533	0.0327856	0.0848033
trazadone	0.981572	0.0330635	0.0853251
heme	0.815097	0.0331612	0.0853805
dodecenedioate (C12:1-DC)*	1.14724	0.033544	0.086168
pyridoxate	1.36007	0.033973	0.0868732
undecanedioate (C11-DC)	1.1303	0.0340194	0.0868732
imidazole propionate	1.18534	0.0340512	0.0868732
linoleoyl-arachidonoyl-glycerol (18:2/20:4) [1]*	1.12126	0.0343089	0.0872329
palmitoyl-arachidonoyl-glycerol (16:0/20:4) [1]*	1.20706	0.0343479	0.0872329
3-ureidopropionate	1.07636	0.0346071	0.0876922
indolin-2-one	1.12586	0.035574	0.0899387
eicosenoate (20:1n9 or 1n11)	0.86373	0.0359495	0.0906834
N2,N5-diacetylornithine	1.12535	0.0365023	0.0917793
phosphoethanolamine (PE)	1.20909	0.036559	0.0917793
cysteine sulfinic acid	1.17229	0.0366298	0.0917793
N-acetylputrescine	1.07351	0.0367501	0.0918752
caproate (6:0)	1.09151	0.0368354	0.0918835
glycine conjugate of C10H14O2 (1)*	1.15311	0.0370509	0.0922156
1-methyladenosine	1.04841	0.0373996	0.092877
orotidine	1.22953	0.0376043	0.0931789
2-hydroxypalmitate	0.932641	0.0379217	0.0937578
sphingosine 1-phosphate	1.09228	0.0382615	0.094197
L-urobilin	0.798728	0.0382675	0.094197
hippurate	1.22411	0.0383544	0.0942037
xanthurenate	1.11709	0.0384947	0.0943414
prolylhydroxyproline	0.884326	0.0387212	0.0946894
2-oxoarginine*	1.13403	0.0395605	0.0963008
glucuronide of piperine metabolite C17H21NO3 (4)*	1.21995	0.0396073	0.0963008
1-palmitoleoylglycerol (16:1)*	1.16909	0.0396381	0.0963008
lithocholic acid sulfate (2)	0.835965	0.0399488	0.0968457
N-formylanthranilic acid	1.11894	0.0400882	0.0969736
palmitoleate (16:1n7)	0.816227	0.0403568	0.0972076
kynurenate	1.08469	0.0403585	0.0972076
2,8-quinolinediol sulfate	1.17057	0.0404955	0.0973283
10-nonadecenoate (19:1n9)	0.870418	0.0407404	0.0977073
N2-acetyl,N6-methyllysine	1.20994	0.0411315	0.0984344
succinylcarnitine (C4-DC)	1.07317	0.0416471	0.0990976
docosadioate (C22-DC)	0.879374	0.0416601	0.0990976
lactosyl-N-palmitoyl-sphingosine (d18:1/16:0)	0.948586	0.0416741	0.0990976
3,7-dimethylurate	1.19396	0.0419801	0.0994607
biliverdin	0.888891	0.0420044	0.0994607
